# Supplementary material for: Macrophage transition to a myofibroblast state drives fibrotic disease in uropathogenic E. coli-induced epididymo-orchitis
Source: J Clin Invest. 2025 Oct 1;135(19):e193793. doi: 10.1172/JCI193793 (PMC12483606; doi:10.1172/JCI193793)
Supplement: Supporting data values [file jci-135-193793-s010.xlsx]

## Sheet: Fig 1C
left (Number of TM)	Ctrl		U-7d		U-14d
Cluster 0	211	200	2202	1574	533	559
Cluster 1	211	182	852	455	202	198
Cluster 2	141	110	774	505	178	160
Cluster 3	34	48	112	111	56	51
Right (Percentage of TM)
	Ctrl		U-7d		U-14d
Cluster 0	35.3434	37.037	55.8883	59.5085	55.0052	57.7479
Cluster 1	35.3434	33.7037	21.6244	17.2023	20.8462	20.4546
Cluster 2	23.6181	20.3704	19.6447	19.0926	18.3695	16.5289
Cluster 3	5.69514	8.88889	2.84264	4.1966	5.77915	5.2686

## Sheet: Fig 2B
	Sham Ctrl					UPEC-7d					UPEC-14d
F4/80hi	0	0	0	0		2	4	1	2	5	74	90	128	110	156
CD11bhi	4	1	2	4		44	38	29	52	93	38	30	22	43	68

## Sheet: Fig 2C
	Sham Ctrl					UPEC-7d					UPEC-14d
F4/80hi	1	0	0	0		30	14	23	23	23	281	177	463	632	193
CD11bhi	7	3	5	7		420	206	489	413	400	959	729	1117	1524	936

## Sheet: Fig 3C
	Sham Ctrl					UPEC
Testis	0.035	0.055	0.041	0.038	0.014	0.873	0.487	0.96	0.714	0.62
Epididymis	0.51	0.62	0.4	0.31	0.68	9.24	11.56	15.41	10.14	9.52

## Sheet: Fig 3F
S100a4 MFI	Collagen I MFI
36.945	94.889
26.033	21.176
21.707	78.506
24.102	70.73
10.744	23.526
15.959	42.247
6.262	8.03
9.671	10.215
13.455	14.691
15.628	13.154
15.406	31.44
16.788	10.747
37.168	67.142
25.86	61.532
9.845	18.334
7.77	13.79
5.465	26.26
4.091	13.421
9.228	23.216
11.083	8.979
8.952	25.067
9.678	11.058
5.083	6.752
12.323	8.943
5.82	15.979
36.845	50.245
16.8945	14.258
32.254	19.545
34.215	17.218
58.345	38.545

## Sheet: Fig 3I
S100a4 MFI	Collagen I MFI
16.692	29.797
16.549	30.677
28.085	41.773
22.541	42.336
46.382	24.494
38.924	20.842
27.983	22.153
35.37	39.056
17.646	21.423
15.391	30.062
22.695	38.241
9.147	36.219
18.229	19.493
8.83	12.114
21.599	35.728
36.837	34.461
44.069	24.355
67.658	49.297
59.819	39.882
42.079	37.294
27.253	48.264
44.752	56.264
38.021	46.527
74.355	60.38
18.373	7.823
22.761	8.187
14.252	9.287
3.829	6.118
12.469	15.365
4.576	4.312

## Sheet: Fig 4C
	S100a4f/f -1	S100a4f/f -2	S100a4f/f -3	S100a4f/fLyz2cre-1	S100a4f/fLyz2cre-2	S100a4f/fLyz2cre-3
S100a4	0.957326	0.963232	0.814037	-0.904976	-0.902117	-0.927502
Tnf	-0.205253	-1.11862	-0.611969	-0.499956	1.45827	0.977527
Il6	0.392103	-1.27546	-0.330029	0.870647	-0.899557	1.2423
Il1b	-0.736133	-1.00023	-0.961861	0.763704	1.16479	0.769734
Il1a	-0.546833	0.183496	0.346266	1.36244	-1.61771	0.272335
Il10	-0.325683	0.59673	1.68508	-0.36875	-1.18258	-0.404798
Il12a	0.842513	1.22694	0.610554	-0.984458	-0.899707	-0.795847
Ccl27a	1.56631	0.748801	-0.097042	-1.21158	-0.47059	-0.535898
Cxcl2	0.986018	0.789956	0.948285	-0.832877	-0.840464	-1.05092
Col1a1	0.208944	0.722066	0.765005	0.821885	-1.21245	-1.30545
Col1a2	-0.196643	0.738571	0.559533	1.20146	-1.21276	-1.09017
Mmp9	0.752668	1.08151	0.839999	-1.13969	-0.969739	-0.564751
Mmp11	0.918477	1.39629	0.139149	-0.629473	-0.660326	-1.16411
Acta2	1.28491	0.693271	0.646617	-0.850012	-1.16382	-0.610959
Tert	0.789825	0.652893	1.1106	-1.06901	-1.228	-0.256309
Thbs1	0.887213	0.894901	0.953897	-0.869657	-0.978709	-0.887645
Col14a1	0.684283	1.13716	0.878534	-0.950919	-0.746166	-1.00289
Col19a1	1.05967	1.24695	0.28131	-0.900141	-0.909209	-0.778575
Vcam1	0.908074	0.975687	0.851706	-0.867372	-0.913913	-0.954182

## Sheet: Fig 4D
	S100a4f/f			S100a4f/fLyz2cre
Tnf	1.03124	0.966392	1.00236	1.14936	1.01032	1.11522
Il6	1.30354	0.921597	0.774867	0.972036	0.874669	0.940017
Il1b	1.06903	1.01214	0.91883	0.902124	0.863254	0.694959
Il1a	1.1469	0.793872	1.05923	0.473627	0.46743	0.298311
Il10	1.03386	0.956752	1.00939	0.859689	0.74772	0.670293
Ccr2	0.797417	0.947358	1.25523	1.35948	1.04464	0.920977
Ccl2	1.06603	0.9711	0.962868	0.397123	0.41119	0.327429
Col1a1	1.0862	0.95883	0.954966	0.612834	0.796838	0.79914
Col1a2	0.984404	0.953057	1.06254	0.833234	0.734724	0.833671
Mmp9	1.0698	0.98457	0.945633	0.484687	0.446487	0.394517
Mmp11	0.901118	1.01707	1.08182	0.977229	0.814164	0.57233
Acta2	1.00645	1.01092	0.982624	0.599755	0.666013	0.777416
Fn1	1.0167	0.953508	1.0298	0.705368	0.798418	0.806691
Tert	1.19205	0.656303	1.15164	0.840486	0.947317	0.856896
Thbs1	1.04115	1.04633	0.91252	0.593147	0.485358	0.48022

## Sheet: Fig 5B
Col1a1	S100a4f/f			S100a4f/fLyz2cre
	0.83	1.21	0.97	0.54	0.52	0.44
	1.46	1.26	1.81	0.58	0.65	0.67
Col1a2	S100a4f/f			S100a4f/fLyz2cre
	0.95	1	1.05	0.57	0.72	0.56
	1.47	1.57	1.59	0.76	0.87	0.77
Fn	S100a4f/f			S100a4f/fLyz2cre
	0.92	1.11	0.97	0.58	0.86	0.7
	1.54	1.85	1.32	0.89	0.82	0.76
Acta2	S100a4f/f			S100a4f/fLyz2cre
	1.1	1.01	0.89	0.71	0.66	0.59
	1.41	1.62	1.21	0.81	0.75	0.69

## Sheet: Fig 5C
	PBS			S100a4
Col1a1	0.98857	0.999025	1.0124	1.30196	1.68447	1.38401
Col1a2	0.727046	1.16958	1.10338	2.39393	2.11919	2.09311
Mmp9	1.10953	0.962166	0.9283	2.74638	2.8632	2.90192
Mmp11	1.15432	1.11752	0.728161	1.72466	1.55866	1.39565
Acta2	1.17704	0.928563	0.8944	2.3448	1.78573	1.81543

[truncated: 7 more sheets: Fig 5E, Fig 5F, Fig 6B, Fig 6C, Fig 7B, Fig 7C, Sup Fig 6B]
